# Supplementary material for: Palygorskite-Based Organic–Inorganic Hybrid Nanocomposite for Enhanced Antibacterial Activities
Source: Nanomaterials (Basel). 2021 Nov 28;11(12):3230. doi: 10.3390/nano11123230 (PMC8707592; doi:10.3390/nano11123230)
Supplement: Supplementary file 1 [file nanomaterials-11-03230-s001.zip]

Archive with 1 entries (1 files):
- nanomaterials-1465549-supplementary.pdf
